# Supplementary material for: In Hospital and 3-Month Mortality and Functional Recovery Rate in Patients Treated for Hip Fracture by a Multidisciplinary Team
Source: PLoS One. 2016 Jul 7;11(7):e0158607. doi: 10.1371/journal.pone.0158607 (PMC4936690; doi:10.1371/journal.pone.0158607)
Supplement: S1 Database — (XLSX) [file pone.0158607.s001.xlsx]

## Sheet: Foglio1
sesso	età	fratt	time to surg	<48 h	time eval	adl	motility	dementia	> 2 comorb	LOS	complications	mortality	functional staus
1	74	1	2	0	0	0	0	1	0	4	0	0	0
1	89	2	2	0	1	4	1	1	0	15	0	0	0
0	85	2	2	0	1	4	1	1	0	10	0	0	1
0	86	1	2	0	2	2	0	0	0	12	0	0	0
1	79	2	2	0	0	6	2	1	0	8	0	0	1
0	89	1	1	0	0	6	3	0	1	15	1	0	0
0	84	3	2	0	1	6	2	1	0	10	0	0	0
0	84	3	2	0	0	6	3	0	1	13	0	0	1
1	82	1	2	0	1	0	0	0	1	12	0	0	0
0	85	3	2	0	1	6	3	0	0	12	0	0	0
1	97	2	2	0	0	3	1	1	0	10	0	1
0	85	2	2	0	1	6	3	0	0	10	0	0	1
0	62	2	2	0	1	2	1	1	1	12	0	0	0
1	86	2	1	0	1	6	3	0	1	24	0	0	1
1	90	1	2	0	0	3	1	1	1	14	1	0	1
0	82	2	2	0	1	6	2	1	1	23	0	0	1
0	67	2	2	0	1	3	0	0	0	11	0	0	0
0	85	1	2	0	1	6	2	0	0	13	0	0	1
1	87	1	2	0	1	3	2	1	1	8	0	1
0	76	1	2	0	2	6	2	0	0	10	0	0	1
1	96	2	2	0	1	5	0	1	1	15	0	0	0
0	50	2	1	0	0	5	2	0	0	10	0	0	0
1	90	1	2	0	2	1	0	0	0	12	0	0	1
0	76	1	2	0	1	6	3	0	0	14	0	0	0
0	90	2	1	0	0	2	0	1	1	11	0	1
1	90	2	2	0	1	3	3	1	1	9	1	1
0	85	1	1	0	1	6	3	0	0	9	0	0	1
1	88	1	1	0	1	6	2	0	1	13	1	0	1
1	74	1	2	0	1	2	1	0	0	14	0	0	0
1	87	2	2	0	2	6	3	0	0	16	1	0	0
0	85	2	2	0	0	5	2	0	0	10	0	0	0
0	90	1	1	0	0	6	3	0	1	11	0	0	1
1	92	1	2	0	1	6	3	0	0	13	0	0	0
0	85	2	2	0	1	4	1	0	0	16	0	0	1
0	86	1	2	0	2	4	1	1	1	10	0	0	1
1	85	2	2	0	2	3	1	1	0	18	1	0	1
0	86	1	0	0	0	0	0	0	0	6	0	0	0
0	84	1	1	0	0	6	2	0	0	10	0	0	1
0	84	2	1	0	1	6	3	0	0	18	0	0	0
0	87	1	2	0	1	2	2	0	1	12	0	1
0	83	1	1	0	1	1	1	1	0	17	0	0	1
0	83	2	1	0	1	6	3	0	0	11	0	0	0
0	86	2	2	0	2	3	1	1	0	21	0	0	1
0	96	3	2	0	1	2	1	1	1	21	1	1
0	86	1	1	0	0	6	3	0	0	15	0	0	1
1	80	2	2	0	1	2	0	1	1	16	1	1
0	74	1	2	0	1	6	3	1	0	10	0	0	1
0	76	3	2	0	1	6	2	0	1	34	1	0	1
0	90	1	2	0	1	5	1	0	1	16	0	0	1
0	72	2	2	0	2	3	1	0	0	16	0	0	1
1	97	2	2	0	2	1	1	1	1	9	0	1
1	86	3	1	0	0	6	3	0	0	12	0	0	0
0	86	2	2	0	2	3	1	1	1	11	0	1
0	87	2	2	0	1	1	1	1	1	14	0	0	1
0	86	1	2	0	1	2	1	1	1	9	0	0	1
0	90	2	1	0	0	6	3	0	1	9	0	0	1
0	72	1	2	0	1	6	3	0	0	5	0	0	0
0	77	2	1	0	0	2	1	1	1	45	0	0	1
1	86	2	2	0	2	6	2	0	0	9	0	0	0
0	88	2	2	0	1	6	3	1	1	10	0	0	1
0	90	2	1	0	1	0	1	1	1	12	0	0	1
1	90	1	2	0	2	4	1	1	1	16	0	0	0
0	90	1	2	0	0	2	1	1	1	14	0	1
1	84	1	2	0	2	1	2	1	1	12	1	0	0
0	92	2	1	0	0	3	1	1	0	16	0	0	0
0	82	1	2	0	1	0	0	1	0	9	0	0	0
1	72	1	4	1	1	2	1	1	1	12	0	0	1
0	77	1	5	1	1	5	1	1	1	12	0	0	1
0	81	2	3	1	1	6	3	0	0	14	0	0	1
0	80	2	6	1	2	6	3	0	0	17	1	0	0
0	78	2	4	1	2	6	3	0	0	26	0	0	0
1	91	1	3	1	1	2	1	1	1	13	0	0	0
0	81	1	3	1	1	6	3	0	0	17	0	0	1
0	84	1	6	1	1	6	3	0	0	19	0	0	0
1	76	2	3	1	2	6	3	0	0	15	0	0	1
0	88	2	6	1	1	0	0	1	0	16	1	0	0
1	91	1	6	1	1	6	2	0	1	18	0	0	1
0	76	1	6	1	2	6	3	0	0	13	0	0	1
0	87	2	4	1	0	4	1	0	0	19	0	0	0
1	81	1	5	1	1	5	2	0	1	18	1	0	1
0	81	3	3	1	1	2	2	0	0	17	1	0	0
0	81	1	6	1	2	6	3	0	0	12	0	0	0
0	90	2	6	1	2	6	2	0	0	12	0	0	1
0	86	2	6	1	4	6	2	0	0	23	0	0	1
0	74	2	5	1	1	6	3	0	0	20	0	0	0
0	67	1	4	1	2	6	3	0	0	13	1	0	0
0	87	1	5	1	1	6	3	0	0	17	0	0	0
0	87	2	3	1	0	6	3	0	0	17	0	0	1
1	79	2	4	1	1	6	2	0	1	19	1	0	1
1	84	2	5	1	1	4	1	1	0	12	0	0	0
0	85	2	3	1	1	2	1	1	0	11	0	0	1
1	85	3	3	1	1	6	3	0	1	18	1	0	0
1	66	2	6	1	1	4	2	0	0	16	1	0	1
0	70	1	11	1	2	5	3	0	0	19	0	0	0
1	91	1	3	1	1	2	1	1	1	11	1	0	1
0	88	1	3	1	1	4	1	0	1	17	1	0	0
0	72	2	3	1	1	6	3	0	0	9	0	0	0
1	88	2	6	1	0	3	1	1	1	45	1	0	1
0	85	3	8	1	1	6	3	0	1	20	1	0	0
1	67	1	5	1	0	6	3	0	0	9	1	0	0
1	90	2	5	1	2	4	2	0	1	12	0	0	1
0	86	3	6	1	1	3	1	1	0	19	0	0	1
0	43	3	5	1	1	6	3	0	0	21	0	0	1
0	74	1	3	1	0	6	3	0	0	18	0	0	0
0	83	2	3	1	1	5	2	1	0	11	1	0	1
0	89	1	3	1	1	3	1	1	0	10	1	0	1
0	82	2	4	1	2	3	1	1	1	15	0	1
0	70	1	5	1	1	6	2	1	1	12	1	0	0
0	78	1	3	1	2	2	1	1	1	18	0	1
0	83	1	3	1	0	1	1	1	0	15	0	0	1
0	72	1	5	1	2	6	3	0	0	20	0	0	1
0	82	2	4	1	1	2	1	1	0	20	0	1
0	89	2	5	1	2	6	3	0	0	21	0	0	1
0	80	3	5	1	4	5	1	0	0	16	1	0	0
1	82	1	3	1	1	4	1	1	1	17	0	0	0
0	97	2	3	1	1	5	2	1	0	10	0	0	1
1	85	2	7	1	0	3	1	0	1	16	0	1
0	96	2	6	1	0	0	1	1	1	26	0	1
1	98	1	4	1	2	2	1	0	1	19	0	1
0	91	1	8	1	2	0	0	0	0	8	0	0	0
0	87	2	5	1	2	6	3	1	1	11	0	0	0
